# Supplementary material for: Unscheduled DNA replication in G1 causes genome instability and damage signatures indicative of replication collisions
Source: Nat Commun. 2022 Nov 18;13:7014. doi: 10.1038/s41467-022-34379-2 (PMC9674678; doi:10.1038/s41467-022-34379-2)
Supplement: Supplementary file 4 — Source Data [file 41467_2022_34379_MOESM4_ESM.xlsx]

## Sheet: Figure 4b
Figure 4b
anti-Rad53
anti-γH2A

## Sheet: Figure 4d
Figure 4d
anti-Rad53	control
anti-Rad53	CDK/DDK-bypass
anti-γH2A	control
anti-γH2A	CDK/DDK-bypass

## Sheet: Figure 4f
Figure 4f
anti-Rad53	control
anti-Rad53	CDK/DDK-bypass
anti-γH2A	control
	CDK/DDK-bypass

## Sheet: Figure 5d
Figure 5d	Survival assay – G1 replication with CDK-bypass
strain	timepoint	replicate	count	dilution		replicate mean	viable cells pers 100 µl
wild-type	0 h	1	93	4		97.6667	976667
		1	122	4
		1	78	4
		2	87	4		96.3333	963333
		2	105	4
		2	97	4
wild-type	3 h	1	121	4		126.667	1.26667e+06
		1	124	4
		1	135	4
		2	118	4		112.667	1.12667e+06
		2	87	4
		2	133	4
wild-type	5 h	1	94	4		90.3333	903333
		1	95	4
		1	82	4
		2	123	4		110.667	1.10667e+06
		2	113	4
		2	96	4
CDK-bypass	0 h	1	159	4		146.667	1.46667e+06
		1	132	4
		1	149	4
		2	150	4		160	1600000
		2	185	4
		2	145	4
CDK-bypass	3 h	1	120	3		99.3333	99333.3
		1	95	3
		1	83	3
		2	91	3		91.3333	91333.3
		2	107	3
		2	76	3
CDK-bypass	5 h	1	31	3		43.6667	43666.7
		1	58	3
		1	42	3
		2	50	3		44	44000
		2	34	3
		2	48	3

## Sheet: Figure 6c
Figure 6c
anti-Rad53	SLD2-VC
anti-Rad53	sld2-T84A-VC
anti-Rad53	VC-SLD2
anti-Rad53	VC-sld2-T84A

## Sheet: Supplementary Figure 4b
Supplementary Figure 4b
anti-γH2A
same image as in Figure 4b, levels adjusted to show weaker bands

## Sheet: Supplementary Figure 4d
Supplementary Figure 4d
anti-Rad53	control
anti-Rad53	CDK/DDK-bypass
anti-γH2A	control
anti-γH2A	CDK/DDK-bypass

## Sheet: Supplementary Figure 4f
Supplementary Figure 4f
anti-Rad53	no drug
anti-Rad53	200 mM HU
anti-Rad53	0.005% MMS
anti-γH2A	no drug
anti-γH2A	200 mM HU
anti-γH2A	0.005% MMS

## Sheet: Supplementary Figure 4h
Supplementary Figure 4h
anti-Rad53	control
anti-Rad53	CDK/DDK-bypass
anti-γH2A	control
anti-γH2A	CDK/DDK-bypass

## Sheet: Supplementary Figure 7a
Supplementary Figure 7a
anti-Sld2
anti-Dpb11
anti-Rad53

[truncated: 1 more sheets: Supplementary Figure 7d]
